# Supplementary material for: Adipose and skin distribution of African trypanosomes in natural animal infections
Source: Parasit Vectors. 2024 May 11;17:215. doi: 10.1186/s13071-024-06277-7 (PMC11088761; doi:10.1186/s13071-024-06277-7)
Supplement: Supplementary file 2 — Additional file 2. Sanger sequencing data. [file 13071_2024_6277_MOESM2_ESM.xlsx]

## Sheet: Cattle
Sequence ID	Sequence	Sample ID
EF32384736	GTGCTTACGCGATCTCACGCATGATGGATTGGATTAGTCTTCCTTGAAACGATTATAATCTTTCAGCGCAGCGAAGGAGGGAGGGAGGGAGGGGGGGTGGTGGTGAGGCCCCGCCATGGGGGCGGCGATGACCGGGCAGGCGGAGTGGGACAGGGGGAGGGTTCACTTAGGTGAGGAAAGGAAACAGGATAAGATAAGAAAAGAGATCCGAAACCAAAGGTTAGCTTTTAATAGAGAAAACTTCGGGCCCGCGCGATTTACTGAGGATTGAGGGCCGAACGTGATTACACAGGCGTCCTATTAGGACTGCAGGTGACAACCTATACCTGACAACAACCGTTCTCACATTGAATTAAACTTCCCCTGGACGGCTCCCTACTCAGCTTACTGCTTCCCTGC…	C8A (B)
EF32384738	CCCGCAAAAACGGAACTTCACCGCATGAATGGGAATTGGATTATTCTTCCTTGAAGACGATTATAATCTTTCTTCGCAGCGAAGGAGGGAGGGAGGGAGGGAGGGAGGGGGAGAAAAGGCGGAAAGGGAGAGGGAGAAAGAGGTGTGACACGACAGGAAGAAGCGAATAAGGGGAAGGAAGGCATACACGCAACCACAGACGTGACAGGGTGCCTCCTACACAAAGGGTGAGCAAAAAAACAAGAAAAACATAGGTCCCAAGCGAATTAAAAACATTTGAGACAGAAAACAAATTCACAAAAAAAAGAAAGAAAGAACATAAATGAAAACCTACACATGGTGCGACGTTGTCACACTTTCTAGTACTCCTCCCACGTCCTCCTCTCGAAA	C3A (G)
EF32384742	CGCGGCGAACCAATTTCGCGCATTTCTCTTCAGTTGTTTTTCAGTAGTAATACTTGTTCGATGGAATTCCTTCCTGAGGTCCTTCTTACTATGCTGTGCTTTCTTTCACGGTGCAGTCACGGCGCATGCGGAGAGAGCAAGGCAGACATAGGGAGCCAAGCAACCACAAACAACGAGAAAAAGAGAAAGAAAGAGAAAGAAAGAAAGAAAGAAAGAAAGAAAGAAAAAGGGAGAAACAGTCATGTGTGCCGCACGGCGAACGATGGTCAAAGAAAAATAAAATGGGGGAAACATCGCACAAAGAGATGGAAACAACACACCACCCAGAGTGGAAAAGGGAGAAATGAGAAAAAAAGAAATGAAATGAGGCCAAGGGGCGTCAGCGCTTGGTACATGTTT…	C1A (B)
EF32384743	CCACGACGATTTCGCGCATAATTCGTTTGAACTATTTTCTTTGATGAAAGGGTTACTATTCTTTCTCCTCTAGTAGGGCTGGTCGAGAAAACAAGATTGAAAGAAAAGGCGGAAAGGGAGAGAGAGAAAGAGGTGTGACACGACAGGAAGAAGCGAATAAGGGGAAGGAAGGCATACACGCAACCACAGACGTGACAGGGTGCCTCCTACACAAAGGGTGAGCAAAAAAACAAGAAAAACATAGGTCCCAAGCGAATTAAAAACATTTGAGACAGAAAACAAATTCACAAAAAAAAGAAAGAAAGAACATAAATGAAAACCTACACATGGTGCGACGTTGTCACACTTTCTAGTACTCCTCCCACATCCTTCCCTCTCGAA	C1A (SA)
EF32384746	CACGCGAAAACGAATCTCCCGCATGATGGGAATTGGGATTAGTCTTCCTTGAAACGATTATAATCTTTCATCGCAGCGAAGGAGGGAGGGTGGGTGGTGGTGTTGATTTCTCGGCGTGGTCACGGCGCAGGCGGAGAGAGCAATGAAGACATAGGGAGCCAAGCAACCACGGACAACGAGAAAAAAAGAAAGAAAGAGAAAGAAAGAAAGAAAGAAAGAAAGAAAAAGGGAGAAACAGTCATGTGTGCCGCACGGCGAACGATGGTCAAAGAAAAATAAAATGGGGGAAACATCGCACAAAGAGATGGAAACAACACACCACCCAGAGTGGAAAAGGGAGAAATGAGAAAAAAAGAAATGAAATGAGGCCAAGGGGCGTCAGCGCTTGGTACATGTTTC…	C9A (B)
EF32384747	CCCGCGAAAAAAACTTCCGCAAGAATGGGAATTGGACTATTTCTTTCCTTGAAGACGAGGATACTATTTTTTTCTCCTCTAATGAAGGGAGGGAGGGAGGAAGGGAGTGAAAGAAAAGGCGGAAAGGGAGAGAGAGAAAGAGGTGTGACACGACAGGAAGAAGCGAATAAGGGGAAGGAAGGCATACACGCAACCACAGACGTGACAGGGTGCCTCCTACACAAAGGGTGAGCAAAAAAACAAGAAAAACATAGGTCCCAAGCGAATTAAAAACATTTGAGACAGAAAACAAATTCACAAAAAAAAGAAAGAAAGAACATAAATGAAAACCTACACATGGTGCGACGTTGTCACACTTTCTAGTACTCCTCCCACTCCTCCCTCTCGAAAA	C5A(B)
EF32384748	CGGGCAAAAAACGAATTTCGCGCAGAATTCGTTTGACTATTTTCTTTGATGAAAGGGTTACTATTCTTTCTCCTCTAGTAGGGCTGGTCGAGAAAACAAGATTGAAAGAAAAGGCGGAAAGGGAGAGGGAGAAAGAGGTGTGACACGACAGGAAGAAGCGAATAAGGGGAAGGAAGGCATACACGCAACCACAGACGTGACAGGGTGCCTCCTACACAAAGGGTGAGCAAAAAAACAAGAAAAACATAGGTCCCAAGCGAATTAAAAACATTTGAGACAGAAAACAAATTCACAAAAGAAAGAAAGAAAGAACATAAATGAAAACCTACACATGGTGCGACGTTGTCACACTTTCTAGTACTCCTCCCACGTCCTTCCTCTCGAA	C5A(G)

## Sheet: Sheep
sequence ID	Sequence	Sample ID
EF32384731	TGCATACGCGATCTCCGCATGATGGATTGGATTAGTCTTCCTTGAAACGATTATAATCTTTCAGCGCAGCGAAGGAGGGAGGGAGGGAGGGAGGGTGTGAAAGAAAAGGCGGAAAGGGAGAGAGAGAAAGAGGTGTGACACGACAGGAAGAAGCGAATAAGGGGAAGGAAGGCATACACGCAACCACAGACGTGACAGGGTGCCTCCTACACAAAGGGTGAGCAAAAAAACAAGAAAAACATAGGTCCCACGCGAATTAAAAACTTTTGAGACAGAAAACTTTTCAAAAAAAAAGATAGAAGGAACATAAATGACAACCTCCTGCTGGTGCGATGTTGCCATTTTTTCTACTCCTCCACCCTGTCCTCCTCAAAATTGGTATAGACCCTCTTTCGGGCG…	S1J (B)
EF32384732	CCGGACGTACACGATCTCACGCATGATGGATTGGATTAGTCTTCCTTGAAACGATTATAATCTTTCAGCGCAGCGAAGGAGGGAGGGAGGGAGGGAGGTGGTGGGGGAACGCCAAGGAGGAGACAAAAACCAGGCTGGGAGAGTGGGACAGGACGATACAGGCTGGGAGAATGATACGCAACCACACAGGTGAAGGGGGCCTCCTTACACAAAGGTAAGAAAAAAACAACAGAAAAAGTTGTCCCGAACGATTATTAAAATTTTTCGGAATAGACCAATTGTCCTCAGATCAAGAATAACAACTAATTGTTACCAACGTTTGGTGGAGCGATTACACTTTTTTTCACTCCTTCCCACCCTCTCACCCAAAAACCTACCCACAAACACACT	S1J (B)
EF32384733	CCCGAACGAAGATTTCGCGCATAATTCGTTTGAACTATTTTCTTTGATGAAAGGGTTACTATTCTTTCTCCTCTAGTAGGGCTGGTCGAGAAAACAAGATTGAAAGAAAAGGCGGAAAGGGAGAGGGAGAAAGAGGTGTGACACGACAGGAAGAAGCGAATAAGGGGAAGGAAGGCATACACGCAACCACAGACGTGACAGGGTGCCTCCTACACAAAGGGTGAGCAAAAAAACAAGAAAAACATAGGTCCCAAGCGAATTAAAAACATTTGAGACAGAAAACAAATTCACAAAAGAAAGAAAGAAAGAACATAAATGAAAACCTACACATGGTGCGACGTTGTCACACTTTCTAGTACTCCTCCCACATCCTTCCCTCTCGAA	SIJ (G)
EF32384734	CCGTTCGCGATCTCACGCATGATGGATTGGATTAGTCTTCCTTGAAACGATTATAATCTTTCAGCGCAGCGAAGGAGGGAGGGAGGGAGGGAGGGGGTGAGGGAACGCCCTGTAGGCGGCGATAACCAGGCAGGCGGAGTGGGAGAGGAAGAGGGAACACTTCAATAATGAGAGGAAACAAAACAAGATAAACAAAGAAAAAAGACACAAACACAGGGTGAGCAAAGTCTGAAGAGGATGATAGGACCGAGCAGACTGACGGGGCCGAGACGAGCGCCCGGGCTCAGGTGGGCTATCAAAACAAAATTTATCTGTAAACCCCCCCCTGGGGCAAGCTTCCTCATTTTAAAGAATTCCTCAATTATCCTCTTACAAACACCACACACTTTCTTTTAAAAG…	SIJ (SA)
EF32384735	GCCGGCAAAAACGAATCTCACGCATGATGGGAATTGGGATTAGTCTTCCTTGAAACGATTATAATCTTTCAGCGCAGCGAAGGAGGGAGGGAGGGAGGGAGGGTGGTGG	S1J (S)
EF32384744	GCCGCCGACACGATCTCACGCATGATGGAATTGGGATTAGTCTTCCTTGAAACGATTATAATCTTTCAGCGCAGCGAAGGAGGGAGGGAGGGAGGGAGGGTGGTGGTGAGGGAACGCCATGTAGGCGGCGATAACCAGGCAGGCGGAGTGGGACAGGAGCAGGGGCACGACACCCCGACAGACTTTTGGGATACTCGTGTCATGTGGATCGACTATTGTAAACTGGGCAAGATGGGCTTGGATCCCTGAAACAAGGGCAAGGGCGCCACCTCTTCTCGAGGACCGCGCGCCGAGCGTGCATACCCCGGTGTCCTATTAGAGCTCCCCGGCACCCCCACACGCCCCCCCACCCTCCTGTTTATCGAGGGTGATAAAATATATAATTTAGACGTGGCGACG…	S3J (H)
EF32384745	AGAGCGAACAACGAATTTCGCGCATAATTCGTTTGAACTATTTTCTTTGATGAAAGGGTTACTATTCTTTCTCCTCTAGTAGGGCTGGTCGAGAAAACAAGATTGAAAGAAAAGGCGGAAAGGGAGAGGGAGAAAGAGGTGTGACACGACAGGAAGAAGCGAATAAGGGGAAGGAAGGCATACACGCAACCACAGACGTGACAGGGTGCCTCCTACACAAAGGGTGAGCAAAAAAACAAGAAAAACATAGGTCCCAAGCGAATTAAAAACATTTGAGACAGGAAACAAATTCACAAAAGAAAGAAAGAAAGAACATAAATGAAAACTTACACATGGTGCGACGTTGTCACACTTTCTAGTACTCCTCCCACATCCTTCCTCTCGAA	S3J (H)

## Sheet: Goat
Sequence ID	Sequence	Sample ID
EF32384739	GGCCGCCAAAAACGAATCTCACGCATGATGGGAATTGGGATTAGTCTTCCTTGAAACGATTATAATCTTTCAGCGCAGCGAAGGAGGGAGGGAGGGAGGGAGGGTGGTGGTGAGGG	G18J (B)
EF32384740	CACGCGAACAAGGATTTCGCGCATAATTCGTTTGAACTATTTTCTTTGATGAAAGGGTTACTATTCTTTCTCCTCTAGTAGGGCTGGTCGAGAAAACAAGATTGAAAGAAAAGGCGGAAAGGGAGAGAGAGAAAGAGGTGTGACACGACAGGAAGAAGCGAATAAGGGGAAGGAAGGCATACACGCAACCACAGACGTGACAGGGTGCCTCCTACACAAAGGGTGAGCAAAAAAACAAGAAAAACATAGGTCCCAAGCGAATTAAAAACATTTGAGACAGAAAACAAATTCACAAAAGAAAGAAAGAAAGAACATAAATGAAAACCTACACATGGTGCGACGTTGTCACACTTTCTAGTACTCCTCCCACATCCTTCCTCTCGAA	G18J (B)
EF32384749	CCCGCGAAAAACGAATTTCCGCCGCATAATGTCGATTTGAACTATTTTCTTTGATGAAAGGGTTACTATTCTTTCTCCTCTAGTAGGGCTGGTCGAGAAAACAAGATTGAAAGAAAAGGCGGAAAGGGAGAGGGAGAAAGAGGTGTGACACGACAGGAAGAAGCGAATAAGGGGAAGGAAGGCATACACGCAACCACAGACGTGACAGGGTGCCTCCTACACAAAGGGTGAGCAAAAAAACAAGAAAAACATAGGTCCCAAGCGAATTAAAAACATTTGAGACAGAAAACAAATTCACAAAAGAAAGAAAGAAAGAACATAAATGAAAACCTACACATGGTGCGACGTTGTCACACTTTCTAGTACTCCTCCCACGTCCTCCTCTCGAAA	G4A (G)
EF32384750	CCCTGAACATCTCGCGCATGATGAAGAGATAGAGCGATTCTGTGTGTGAGTAATGTCTCTTTGTGTTTGTGGGTGGGGATTCCAGAGCAAGCAACACATGGCGCTCGACTGCAACAACAGCTGCCATCACCGCCGCTGCGCGCCACCACCACTACCGTTCCGGCTCGTCTAGACACATGCGGGGTGGGGAAGGTGGTGGGGTCTCGTACCCAGATGACGACGTAACGCCACCACTTCATCGCGAAATCATACAGTCCCAAGAAAAATTAAACTGGTTTGCCTTCTAGTACTCCTTCCACATCCACATATCGAAAGAACATAAATGAAAACCCTACACATGGACGCGACGTTGTCACACTTTCTAGTACTCCTCCCCACGTCCCTCCCTCTCAAACAATC…	G4A (SA)
EF32384751	CCCGCGAAAAAAGACTTCCGGCGCAGATGGTCAATTTGGAACTATTTCTTCTCTGATGACAGGGATTACTATTCTTTCTCCTCTAATAAGGCTGGGTGAGAGGAGGTGATTGAAAGAAAAGGCGGAAAGGGAGAGGGAGAAAGAGGTGTGACACGACAGGAAGAAGCGAATAAGGGGAAGGAAGGCATACACGCAACCACAGACGTGACAGGGTGCCTCCTACACAAAGGGTGAGCAAAAAAACAAGAAAAACATAGGTCCCAAGCGAATTAAAAACATTTGAGACAGAAAACAAATTCACAAAAGAAAGAAAGAAAGAACATAAATGAAAACCTACACATGGTGCGACGTTGTCACACTTTCTAGTACTCCTCCCACGCCTTCCTCTCGAA	G4J(G)
EF32384752	CACGCAAAAAAATCTTCCGGCCATGAATTGGGAATTGGATTATTCTTCTTTGAAGACGATGTATTACTCTTTTCTTTCTCCTCGAAGTGAAGGGAGGGAGGGAGGGGGGGAGGGAAAGAAAAGGCGGAAAGGGAGAGGGAGAAAGAGGTGTGACACGACAGGAAGAAGCGAATAAGGGGAAGGAAGGCATACACGCAACCACAGACGTGACAGGGTGCCTCCTACACAAAGGGTGAGCAAAAAAACAAGAAAAACATAGGTCCCAAGCGAATTAAAAACATTTGAGACAGAAAACAAATTCACAAAAGAAAGAAAGAAAGAACATAAATGAAAACCTACACATGGTGCGACGTTGTCACACTTTCTAGTACTCCTCCCACGTCCTCCTCTCGAA	G4J(S)
EF32384753	CCCGACAACAATTTCGCGCATAATTCGTTTGAACTATTTTCTTTGATGAAAGGGTTACTATTCTTTCTCCTCTAGTAGGGCTGGTCGAGAAAACAAGATTGAAAGAAAAGGCGGAAAGGGAGAGGGAGAAAGAGGTGTGACACGACAGGAAGAAGCGAATAAGGGGAAGGAAGGCATACACGCAACCACAGACGTGACAGGGTGCCTCCTACACAAAGGGTGAGCAAAAAAACAAGAAAAACATAGGTCCCAAGCGAATTAAAAACATTTGAGACAGAAAACAAATTCACAAAAGAAAGAAAGAAAGAACATAAATGAAAACCTACACATGGTGCGACGTTGTCACACTTTCTAGTACTCCTCCCACATCCTTCCCTCTCGAAAA	G5J(B)
EF32384754	ACCGCAAAAAACATCTTCCGGCATTGAATTGGGAATTGGATTATTCTTTCTTTGGAGACGATGTATAACTCTTTTTTCTTCACTCGTAAGGAAGGGAGGGAGGGAGGGTGGTGGTGAAAGAAAAGGCGGAAAGGGAGAGAGAGAAAGAGGTGTGACACGACAGGAAGAAGCGAATAAGGGGAAGGAAGGCATACACGCAACCACAGACGTGACAGGGTGCCTCCTACACAAAGGGTGAGCAAAAAAACAAGAAAAACATAGGTCCCAAGCGAATTAAAAACATTTGAGACAGAAAACAAATTCACAAAAAAAAGAAAGAAAGAACATAAATGAAAACCTACACATGGTGCGACGTTGTCACACTTTCTAGTACTCCTCCCACGTCCTCCTCTCGAA	G5J(S)
EF32384755	CCGCAAAAAACGAATTTCGCGCAGAATTCGTTTGACTATTTTCTTTGATGAAAGGGTTACTATTCTTTCTCCTCTAGTAGGGCTGGTCGAGAAAACAAGATTGAAAGAAAAGGCGGAAAGGGAGAGGGAGAAAGAGGTGTGACACGACAGGAAGAAGCGAATAAGGGGAAGGAAGGCATACACGCAACCACAGACGTGACAGGGTGCCTCCTACACAAAGGGTGAGCAAAAAAACAAGAAAAACATAGGTCCCAAGCGAATTAAAAACATTTGAGACAGAAAACAAATTCACAAAAGAAAGAAAGAAAGAACATAAATGAAAACCTACACATGGTGCGACGTTGTCACACTTTCTAGTACTCCTCCCACGTCCTCCTCTCGAA	G15(G)
EF32384756	CCGGCGAACGAAGATTTCGCGCATAAATTCGTTTGAACTATTTTCTTTGATGAAAGGGTTACTATTCTTTCTCCTCTAATAGGGCTGGTCGAGAAAACAAGATTGAAAGAAAAGGCGGAAAGGGAGAGGGAGAAAGAGGTGTGACACGACAGGAAGAAGCGAATAAGGGGAAGGAAGGCATACACGCAACCACAGACGTGACAGGGTGCCTCCTACACAAAGGGTGAGCAAAAAAACAAGAAAAACATAGGTCCCAAGCGAATTAAAAACATTTGAGACAGAAAACAAATTCACAAAAGAAAGAAAGAAAGAACATAAATGAAAACCTACACATGGTGCGACGTTGTCACACTTTCTAGTACTCCTCCCACTCCCTCCTCTCGAATGTTTCACCACCCG…	G16(B)
EF32384758	CGCGCAAAAAAGAACTTCCGGCGCAGAATGGCAATTTGGAACTATTTCTTCTTTGATGACAAGGATTACTATTCTTTCTCCTCTAATAAGGCTGGGTCGGAGTAGGAGGTGATTGAAAGAAAAGGCGGAAAGGGAGAGGGAGAAAGAGGTGTGACACGACAGGAAGAAGCGAATAAGGGGAAGGAAGGCATACACGCAACCACAGACGTGACAGGGTGCCTCCTGCACAAAGGGTGAGCAAAAAAACAAGAAAAACATAGGTCCCAAGCGAATTAAAAACATTTGAGACAGAAAACAAATTCACAAAAGAAAGAAAGAAAGAACATAAATGAAAACCTACACATGGTGCGACGTTGTCACACTTTCTAGTACTCCTCCCACGTCCTCCTCTCGAAAA	G16J(SA)
EF32384759	TAACGAAGATTTCGCGCATAATTCGTTTGAACTATTTTCTTTGATGAAAGGGTTACTATTCTTTCTCCTCTAGTAGGGCTGGTCGAGAAAACAAGATTGAAAGAAAAGGCGGAAAGGGAGAGGGAGAAAGAGGTGTGACACGACAGGAAGAAGCGAATAAGGGGAAGGAAGGCATACACGCAACCACAGACGTGACAGGGTGCCTCCTACACAAAGGGTGAGCAAAAAAACAAGAAAAACATAGGTCCCAAGCGAATTAAAAACATTTGAGACAGAAAACAAATTCACAAAAGAAAGAAAGAAAGAACATAAATGAAAACCTACACATGGTGCGACGTTGTCACACTTTCTAGTACTCCTCCCACTCCCCCCCCTTCTCAAA	G17J (G)
